# Supplementary material for: Deep nasal sinus cavity microbiota dysbiosis in Parkinson’s disease
Source: NPJ Parkinsons Dis. 2021 Dec 8;7:111. doi: 10.1038/s41531-021-00254-y (PMC8655044; doi:10.1038/s41531-021-00254-y)
Supplement: Supplementary file 2 — Supplementary Data 1 [file 41531_2021_254_MOESM2_ESM.xlsx]

## Sheet: Meta_Data_V1-V9
Subject_ID	V1-V9_bioproject_accession	V1-V9_biosample_accession	Sample Type	Age_at_Baseline	Gender	Age of Onset	Disease_Duration	MDS_UPDRS_I	MDS_UPDRS_II	MDS_UPDRS_III	MDS_UPDRS_IV	Total_MDS_UPDRS	HY_Stage	LEDD	Smell_ID_UPSIT
En-M15700-150	PRJNA625973	SAMN14614367	rHC	40	1
En-M15701-150	PRJNA625973	SAMN14614368	rHC	38	1
En-M15702-150	PRJNA625973	SAMN14614369	rHC	51	0
En-M15703-150	PRJNA625973	SAMN14614370	rHC	42	1
En-M15704-150	PRJNA625973	SAMN14614371	rHC	49	0
En-M15705-150	PRJNA625973	SAMN14614372	rHC	59	1
En-M15706-150	PRJNA625973	SAMN14614373	rHC	41	1
M15707-150	PRJNA625973	SAMN14614415	rHC	47	0
M15708-150	PRJNA625973	SAMN14614416	rHC	59	1
M15709-150	PRJNA625973	SAMN14614417	rHC	58	1
M15710-150	PRJNA625973	SAMN14614418	rHC	69	0
M15711-150	PRJNA625973	SAMN14614419	rHC	58	1
M15713-150	PRJNA625973	SAMN14614421	rHC	71	0
M15715-150	PRJNA625973	SAMN14614423	rHC	58	1
M15716-150	PRJNA625973	SAMN14614424	rHC	69	1
M15717-150	PRJNA625973	SAMN14614425	rHC	58	1
M15719-150	PRJNA625973	SAMN14614427	rHC	71	1
En-OLF004-150	PRJNA625973	SAMN14614377	SpHC		60
En-OLF006-150	PRJNA625973	SAMN14614379	SpHC		66
En-OLF010-150	PRJNA625973	SAMN14614383	SpHC	60	1			3	0	2	0	5	0		34
En-OLF016-150	PRJNA625973	SAMN14614388	SpHC	58	0										39
En-OLF022-150	PRJNA625973	SAMN14614392	SpHC	66	0			8	0	0	0	8	0		39
En-OLF024-150	PRJNA625973	SAMN14614394	SpHC	64	1
En-OLF027-150	PRJNA625973	SAMN14614397	SpHC	61	1			0	0	4	0	4	0		34
En-OLF028-150	PRJNA625973	SAMN14614398	SpHC	49	0			1	0	0	0	1	0		39
En-OLF031-150	PRJNA625973	SAMN14614401	SpHC	60	1			0	0	0	0	0	0
En-OLF032-150	PRJNA625973	SAMN14614402	SpHC	53	0			0	0	0	0	0	0
En-OLF034-150	PRJNA625973	SAMN14614404	SpHC	57	1			2	0	4	0	6	0
En-OLF001-150	PRJNA625973	SAMN14614374	PD	73	0	71	2	7	16	44	0	67	2		26
En-OLF003-150	PRJNA625973	SAMN14614376	PD	68	1	67	1	2	3	19	0	24	2		30
En-OLF007-150	PRJNA625973	SAMN14614380	PD	75	1	60	15	3	13	26	6	48	2	1350	23
En-OLF011-150	PRJNA625973	SAMN14614384	PD	50	1	46	4	8	4	24	3	39	2		26
En-OLF012-150	PRJNA625973	SAMN14614385	PD	60	1	56	4	9	3	13	0	25	2	450	19
En-OLF013-150	PRJNA625973	SAMN14614386	PD	69	0	65	4	4	0	10	0	14	2	300	19
En-OLF019-150	PRJNA625973	SAMN14614389	PD	52	1	42	10	14	16	19	7	56	2	825	24
En-OLF020-150	PRJNA625973	SAMN14614390	PD	67	1	57	10	5	11	33		49	2	700	18
En-OLF025-150	PRJNA625973	SAMN14614395	PD	59	1	52	7	8	2	13	4	27	1	975	30
En-OLF030-150	PRJNA625973	SAMN14614400	PD	60	1	58	2	7	1	23	0	31	2	700	23
En-OLF036-150	PRJNA625973	SAMN14614406	PD	59	1	54	5	5	0	10	0	15	2	480
En-OLF037-150	PRJNA625973	SAMN14614407	PD	60	1	43	17	8	15	18	0	41	2	300
En-OLF038-150	PRJNA625973	SAMN14614408	PD	46	0		1	2	1	15	0	18	2	600
En-OLF039-150	PRJNA625973	SAMN14614409	PD	57	1	43	2	8	3	15	0	26	2	400
En-OLF040-150	PRJNA625973	SAMN14614410	PD	59	0	56	9	4	9	32	0	45	2	425
En-OLF041-150	PRJNA625973	SAMN14614411	PD		1	50
En-OLF042-150	PRJNA625973	SAMN14614412	PD	65	0	62	3	2	1	11	0	14	2
En-OLF043-150	PRJNA625973	SAMN14614413	PD	61	1	61	0	1	0	9	0	10	2
En-OLF044-150	PRJNA625973	SAMN14614414	PD
En-OLF002-150	PRJNA625973	SAMN14614375	SpPD	60	0	58	2	0	1	11	0	12	1		30
En-OLF005-150	PRJNA625973	SAMN14614378	SpPD	57	1	55	2	1	3	15	0	19	2		34
En-OLF008-150	PRJNA625973	SAMN14614381	SpPD	57	0	54	3	8	7	15	0	30	2	200	27
En-OLF009-150	PRJNA625973	SAMN14614382	SpPD	54	0	48	6	4	4	18	0	26	2	100	37
En-OLF015-150	PRJNA625973	SAMN14614387	SpPD	60	1	58	2	9	9	19	7	44	2	300	35
En-OLF021-150	PRJNA625973	SAMN14614391	SpPD	68	1	58	10	7	4	7	5	23		300	15
En-OLF023-150	PRJNA625973	SAMN14614393	SpPD	63	0	58	5	5	6	24	0	35	2	320	15
En-OLF026-150	PRJNA625973	SAMN14614396	SpPD	61	0	60	2	3	2	13	0	18	2	300	21
En-OLF029-150	PRJNA625973	SAMN14614399	SpPD	49	1	32	17	11	10	13	6	40	2	1239	18
En-OLF033-150	PRJNA625973	SAMN14614403	SpPD	54	1	52	2	6	5	10	0	21	2	400
En-OLF035-150	PRJNA625973	SAMN14614405	SpPD	60	0	52	8	5	7	13	0	25	2	160

## Sheet: Meta_Data_V4
Subject_ID	V4_bioproject_accession	V4_biosample_accession	Sample Type	Age_at_Baseline	Gender	Age of Onset	Disease_Duration	MDS_UPDRS_I	MDS_UPDRS_II	MDS_UPDRS_III	MDS_UPDRS_IV	Total_MDS_UPDRS	HY_Stage	LEDD	Smell_ID_UPSIT
Engen-042-M15700-150	PRJNA625976	SAMN14614264	rHC	40	1
Engen-043-M15701-150	PRJNA625976	SAMN14614265	rHC	38	1
Engen-044-M15702-150	PRJNA625976	SAMN14614266	rHC	51	0
Engen-045-M15703-150	PRJNA625976	SAMN14614267	rHC	42	1
Engen-046-M15704-150	PRJNA625976	SAMN14614268	rHC	49	0
Engen-047-M15705-150	PRJNA625976	SAMN14614269	rHC	59	1
Engen-048-M15706-150	PRJNA625976	SAMN14614270	rHC	41	1
Engen-049-M15707-150	PRJNA625976	SAMN14614271	rHC	47	0
Engen-050-M15708-150	PRJNA625976	SAMN14614272	rHC	59	1
Engen-051-M15709-150	PRJNA625976	SAMN14614273	rHC	58	1
Engen-052-M15710-150	PRJNA625976	SAMN14614274	rHC	69	0
Engen-053-M15711-150	PRJNA625976	SAMN14614275	rHC	58	1
Engen-055-M15713-150	PRJNA625976	SAMN14614277	rHC	71	0
Engen-057-M15715-150	PRJNA625976	SAMN14614279	rHC	58	1
Engen-058-M15716-150	PRJNA625976	SAMN14614280	rHC	69	1
Engen-059-M15717-150	PRJNA625976	SAMN14614281	rHC	58	1
Engen-061-M15719-150	PRJNA625976	SAMN14614283	rHC	71	1
Engen-001-OLF004-150	PRJNA625976	SAMN14614223	SpHC		60
Engen-002-OLF006-150	PRJNA625976	SAMN14614224	SpHC		66
Engen-003-OLF010-150	PRJNA625976	SAMN14614225	SpHC	60	1			3	0	2	0	5	0		34
Engen-004-OLF016-150	PRJNA625976	SAMN14614226	SpHC	58	0										39
Engen-005-OLF022-150	PRJNA625976	SAMN14614227	SpHC	66	0			8	0	0	0	8	0		39
Engen-006-OLF024-150	PRJNA625976	SAMN14614228	SpHC	64	1
Engen-007-OLF027-150	PRJNA625976	SAMN14614229	SpHC	61	1			0	0	4	0	4	0		34
Engen-008-OLF028-150	PRJNA625976	SAMN14614230	SpHC	49	0			1	0	0	0	1	0		39
Engen-009-OLF031-150	PRJNA625976	SAMN14614231	SpHC	60	1			0	0	0	0	0	0
Engen-010-OLF032-150	PRJNA625976	SAMN14614232	SpHC	53	0			0	0	0	0	0	0
Engen-011-OLF034-150	PRJNA625976	SAMN14614233	SpHC	57	1			2	0	4	0	6	0
Engen-012-OLF001-150	PRJNA625976	SAMN14614234	PD	73	0	71	2	7	16	44	0	67	2		26
Engen-014-OLF003-150	PRJNA625976	SAMN14614236	PD	68	1	67	1	2	3	19	0	24	2		30
Engen-016-OLF007-150	PRJNA625976	SAMN14614238	PD	75	1	60	15	3	13	26	6	48	2	1350	23
Engen-019-OLF011-150	PRJNA625976	SAMN14614241	PD	50	1	46	4	8	4	24	3	39	2		26
Engen-020-OLF012-150	PRJNA625976	SAMN14614242	PD	60	1	56	4	9	3	13	0	25	2	450	19
Engen-021-OLF013-150	PRJNA625976	SAMN14614243	PD	69	0	65	4	4	0	10	0	14	2	300	19
Engen-023-OLF019-150	PRJNA625976	SAMN14614245	PD	52	1	42	10	14	16	19	7	56	2	825	24
Engen-024-OLF020-150	PRJNA625976	SAMN14614246	PD	67	1	57	10	5	11	33		49	2	700	18
Engen-027-OLF025-150	PRJNA625976	SAMN14614249	PD	59	1	52	7	8	2	13	4	27	1	975	30
Engen-030-OLF030-150	PRJNA625976	SAMN14614252	PD	60	1	58	2	7	1	23	0	31	2	700	23
Engen-033-OLF036-150	PRJNA625976	SAMN14614255	PD	59	1	54	5	5	0	10	0	15	2	480
Engen-034-OLF037-150	PRJNA625976	SAMN14614256	PD	60	1	43	17	8	15	18	0	41	2	300
Engen-035-OLF038-150	PRJNA625976	SAMN14614257	PD	46	0		1	2	1	15	0	18	2	600
Engen-036-OLF039-150	PRJNA625976	SAMN14614258	PD	57	1	43	2	8	3	15	0	26	2	400
Engen-037-OLF040-150	PRJNA625976	SAMN14614259	PD	59	0	56	9	4	9	32	0	45	2	425
Engen-038-OLF041-150	PRJNA625976	SAMN14614260	PD		1	50
Engen-039-OLF042-150	PRJNA625976	SAMN14614261	PD	65	0	62	3	2	1	11	0	14	2
Engen-040-OLF043-150	PRJNA625976	SAMN14614262	PD	61	1	61	0	1	0	9	0	10	2
Engen-041-OLF044-150	PRJNA625976	SAMN14614263	PD
Engen-013-OLF002-150	PRJNA625976	SAMN14614235	SpPD	60	0	58	2	0	1	11	0	12	1		30
Engen-015-OLF005-150	PRJNA625976	SAMN14614237	SpPD	57	1	55	2	1	3	15	0	19	2		34
Engen-017-OLF008-150	PRJNA625976	SAMN14614239	SpPD	57	0	54	3	8	7	15	0	30	2	200	27
Engen-018-OLF009-150	PRJNA625976	SAMN14614240	SpPD	54	0	48	6	4	4	18	0	26	2	100	37
Engen-022-OLF015-150	PRJNA625976	SAMN14614244	SpPD	60	1	58	2	9	9	19	7	44	2	300	35
Engen-025-OLF021-150	PRJNA625976	SAMN14614247	SpPD	68	1	58	10	7	4	7	5	23		300	15
Engen-026-OLF023-150	PRJNA625976	SAMN14614248	SpPD	63	0	58	5	5	6	24	0	35	2	320	15
Engen-028-OLF026-150	PRJNA625976	SAMN14614250	SpPD	61	0	60	2	3	2	13	0	18	2	300	21
Engen-029-OLF029-150	PRJNA625976	SAMN14614251	SpPD	49	1	32	17	11	10	13	6	40	2	1239	18
Engen-031-OLF033-150	PRJNA625976	SAMN14614253	SpPD	54	1	52	2	6	5	10	0	21	2	400
Engen-032-OLF035-150	PRJNA625976	SAMN14614254	SpPD	60	0	52	8	5	7	13	0	25	2	160
